# Supplementary material for: In vivo imaging of D2 receptors and corticosteroids predict behavioural responses to captivity stress in a wild bird
Source: Sci Rep. 2019 Jul 18;9:10407. doi: 10.1038/s41598-019-46845-x (PMC6639298; doi:10.1038/s41598-019-46845-x)
Supplement: Supplementary file 2 — Lattin et al. raw data [file 41598_2019_46845_MOESM2_ESM.csv]

Watcher	Focal_bird	Sex	Date	Weeks_post_capture	Initial_stage	Time	Number_hops_flights	Time_feeding_seconds	Number_wipes	Number_preens	Number_fluffs	Sandbathing_binary	BL_CORT	SI_CORT	Mass	Tarsus	Initial_mass_G	weight_loss_from_intial_g	percent_weight_loss_from_initial	D2_BP	Initial_D2_BP
CL	36	M	10/15/15	0	molt	evening	762	692	76	47	26	NO	5.473372792	61.74446738	26.5	21	30	-3.5	-11.66666667	2.085	2.085
JP	36	M	10/15/15	0	molt	evening	726	688	79	45	22	NO	5.473372792	61.74446738	26.5	21	30	-3.5	-11.66666667	2.085	2.085
MA	36	M	10/15/15	0	molt	evening	526	681	58	21	12	NO	5.473372792	61.74446738	26.5	21	30	-3.5	-11.66666667	2.085	2.085
CL	36	M	10/15/15	0	molt	morning	288	617	96	377	44	NO	5.473372792	61.74446738	26.5	21	30	-3.5	-11.66666667	2.085	2.085
JP	36	M	10/15/15	0	molt	morning	245	595	89	384	41	NO	5.473372792	61.74446738	26.5	21	30	-3.5	-11.66666667	2.085	2.085
MA	36	M	10/15/15	0	molt	morning	177	644	84	159	52	NO	5.473372792	61.74446738	26.5	21	30	-3.5	-11.66666667	2.085	2.085
CL	36	M	10/29/15	2	molt	evening	1220	1126	127	132	23	NO	0.58437706	64.01023003	24	21	30	-6	-20	.	2.085
CL	36	M	10/29/15	2	molt	morning	2171	1256	76	89	28	NO	0.58437706	64.01023003	24	21	30	-6	-20	.	2.085
CL	36	M	11/12/15	4	molt	evening	642	1063	106	112	22	YES	12.55781676	38.35518695	24.5	21	30	-5.5	-18.33333333	1.819	2.085
JP	36	M	11/12/15	4	molt	evening	591	964	141	93	20	YES	12.55781676	38.35518695	24.5	21	30	-5.5	-18.33333333	1.819	2.085
CL	36	M	11/12/15	4	molt	morning	1574	825	82	38	41	NO	12.55781676	38.35518695	24.5	21	30	-5.5	-18.33333333	1.819	2.085
JP	36	M	11/12/15	4	molt	morning	1443	787	81	42	40	NO	12.55781676	38.35518695	24.5	21	30	-5.5	-18.33333333	1.819	2.085
MA	36	M	11/12/15	4	molt	morning	1402	748	90	30	42	NO	12.55781676	38.35518695	24.5	21	30	-5.5	-18.33333333	1.819	2.085
CL	37	M	10/15/15	0	molt	evening	192	731	67	87	30	NO	2.716981621	64.85624908	27	21.1	33.5	-6.5	-19.40298507	1.476	1.476
JP	37	M	10/15/15	0	molt	evening	129	739	65	84	27	NO	2.716981621	64.85624908	27	21.1	33.5	-6.5	-19.40298507	1.476	1.476
MA	37	M	10/15/15	0	molt	evening	72	601	43	29	19	NO	2.716981621	64.85624908	27	21.1	33.5	-6.5	-19.40298507	1.476	1.476
CL	37	M	10/15/15	0	molt	morning	229	534	76	340	29	NO	2.716981621	64.85624908	27	21.1	33.5	-6.5	-19.40298507	1.476	1.476
JP	37	M	10/15/15	0	molt	morning	200	535	78	311	22	NO	2.716981621	64.85624908	27	21.1	33.5	-6.5	-19.40298507	1.476	1.476
MA	37	M	10/15/15	0	molt	morning	130	305	52	108	48	NO	2.716981621	64.85624908	27	21.1	33.5	-6.5	-19.40298507	1.476	1.476
CL	37	M	10/29/15	2	molt	evening	1077	1443	203	71	29	NO	34.36812072	79.95194347	26	21.1	33.5	-7.5	-22.3880597	.	1.476
CL	37	M	10/29/15	2	molt	morning	2749	213	92	117	27	NO	34.36812072	79.95194347	26	21.1	33.5	-7.5	-22.3880597	.	1.476
CL	37	M	11/12/15	4	molt	evening	1433	706	159	6	35	NO	9.978113786	36.88710094	27.5	21.1	33.5	-6	-17.91044776	1.2045	1.476
JP	37	M	11/12/15	4	molt	evening	1252	584	173	16	30	NO	9.978113786	36.88710094	27.5	21.1	33.5	-6	-17.91044776	1.2045	1.476
CL	37	M	11/12/15	4	molt	morning	2778	401	178	37	31	NO	9.978113786	36.88710094	27.5	21.1	33.5	-6	-17.91044776	1.2045	1.476
JP	37	M	11/12/15	4	molt	morning	2514	315	207	40	27	NO	9.978113786	36.88710094	27.5	21.1	33.5	-6	-17.91044776	1.2045	1.476
CL	38	M	10/23/15	0	molt	evening	2448	828	34	2	11	NO	2.384723174	61.54950684	28	22.4	32.5	-4.5	-13.84615385	1.703	1.703
JP	38	M	10/23/15	0	molt	evening	2106	605	30	1	5	NO	2.384723174	61.54950684	28	22.4	32.5	-4.5	-13.84615385	1.703	1.703
MA	38	M	10/23/15	0	molt	evening	2096	498	28	1	4	NO	2.384723174	61.54950684	28	22.4	32.5	-4.5	-13.84615385	1.703	1.703
CL	38	M	10/23/15	0	molt	morning	2520	763	50	72	33	NO	2.384723174	61.54950684	28	22.4	32.5	-4.5	-13.84615385	1.703	1.703
JP	38	M	10/23/15	0	molt	morning	2179	673	44	73	26	NO	2.384723174	61.54950684	28	22.4	32.5	-4.5	-13.84615385	1.703	1.703
MA	38	M	10/23/15	0	molt	morning	2247	652	39	30	32	NO	2.384723174	61.54950684	28	22.4	32.5	-4.5	-13.84615385	1.703	1.703
CL	38	M	11/6/15	2	molt	evening	513	572	94	138	8	NO	9.294457169	12.55072353	27	22.4	32.5	-5.5	-16.92307692	.	1.703
CL	38	M	11/6/15	2	molt	morning	2822	589	107	68	31	NO	9.294457169	12.55072353	27	22.4	32.5	-5.5	-16.92307692	.	1.703
CL	38	M	11/20/15	4	molt	evening	293	534	88	87	13	NO	2.252655693	34.13603962	27	22.4	32.5	-5.5	-16.92307692	.	1.703
JP	38	M	11/20/15	4	molt	evening	279	476	73	67	13	NO	2.252655693	34.13603962	27	22.4	32.5	-5.5	-16.92307692	.	1.703
CL	38	M	11/20/15	4	molt	morning	3193	295	168	153	46	NO	2.252655693	34.13603962	27	22.4	32.5	-5.5	-16.92307692	.	1.703
JP	38	M	11/20/15	4	molt	morning	2394	284	177	154	38	NO	2.252655693	34.13603962	27	22.4	32.5	-5.5	-16.92307692	.	1.703
CL	39	F	10/23/15	0	molt	evening	983	406	3	0	11	NO	1.166728189	35.38917227	23.5	19.4	29.5	-6	-20.33898305	1.547	1.547
JP	39	F	10/23/15	0	molt	evening	836	348	3	0	6	NO	1.166728189	35.38917227	23.5	19.4	29.5	-6	-20.33898305	1.547	1.547
MA	39	F	10/23/15	0	molt	evening	768	330	4	0	3	NO	1.166728189	35.38917227	23.5	19.4	29.5	-6	-20.33898305	1.547	1.547
CL	39	F	10/23/15	0	molt	morning	1593	186	9	71	13	NO	1.166728189	35.38917227	23.5	19.4	29.5	-6	-20.33898305	1.547	1.547
JP	39	F	10/23/15	0	molt	morning	1185	177	10	65	9	NO	1.166728189	35.38917227	23.5	19.4	29.5	-6	-20.33898305	1.547	1.547
MA	39	F	10/23/15	0	molt	morning	163	0	0	0	1	NO	1.166728189	35.38917227	23.5	19.4	29.5	-6	-20.33898305	1.547	1.547
CL	39	F	11/6/15	2	molt	evening	2344	523	191	115	32	NO	10.49194934	121.2373644	23.5	19.4	29.5	-6	-20.33898305	.	1.547
CL	39	F	11/6/15	2	molt	morning	2897	406	70	38	30	NO	10.49194934	121.2373644	23.5	19.4	29.5	-6	-20.33898305	.	1.547
CL	39	F	11/20/15	4	molt	evening	1045	729	139	55	25	NO	10.76977936	144.7640097	23.5	19.4	29.5	-6	-20.33898305	.	1.547
JP	39	F	11/20/15	4	molt	evening	944	679	145	57	24	NO	10.76977936	144.7640097	23.5	19.4	29.5	-6	-20.33898305	.	1.547
CL	39	F	11/20/15	4	molt	morning	2859	460	127	43	33	NO	10.76977936	144.7640097	23.5	19.4	29.5	-6	-20.33898305	.	1.547
JP	39	F	11/20/15	4	molt	morning	2336	426	129	36	32	NO	10.76977936	144.7640097	23.5	19.4	29.5	-6	-20.33898305	.	1.547
CL	55	F	9/30/16	0	molt	evening	483	375	42	36	36	NO	6.349183747	66.96667683	26.5	20.6	29	-2.5	-8.620689655	0.92	0.92
JP	55	F	9/30/16	0	molt	evening	406	346	38	42	35	NO	6.349183747	66.96667683	26.5	20.6	29	-2.5	-8.620689655	0.92	0.92
MA	55	F	9/30/16	0	molt	evening	272	373	35	26	29	NO	6.349183747	66.96667683	26.5	20.6	29	-2.5	-8.620689655	0.92	0.92
CL	55	F	9/30/16	0	molt	morning	285	894	27	137	74	NO	6.349183747	66.96667683	26.5	20.6	29	-2.5	-8.620689655	0.92	0.92
JP	55	F	9/30/16	0	molt	morning	277	598	20	145	77	NO	6.349183747	66.96667683	26.5	20.6	29	-2.5	-8.620689655	0.92	0.92
MA	55	F	9/30/16	0	molt	morning	185	864	15	90	70	NO	6.349183747	66.96667683	26.5	20.6	29	-2.5	-8.620689655	0.92	0.92
JP	55	F	10/14/16	2	molt	evening	300	567	145	25	20	NO	28.94110673	96.57698234	25.5	20.6	29	-3.5	-12.06896552	.	0.92
MA	55	F	10/14/16	2	molt	evening	190	517	88	9	15	NO	28.94110673	96.57698234	25.5	20.6	29	-3.5	-12.06896552	.	0.92
JP	55	F	10/14/16	2	molt	morning	1294	162	54	133	37	NO	28.94110673	96.57698234	25.5	20.6	29	-3.5	-12.06896552	.	0.92
MA	55	F	10/14/16	2	molt	morning	992	305	46	58	36	NO	28.94110673	96.57698234	25.5	20.6	29	-3.5	-12.06896552	.	0.92
JP	55	F	10/24/16	4	molt	evening	160	599	118	43	23	YES	2.168532518	93.45138693	25	20.6	29	-4	-13.79310345	.	0.92
MA	55	F	10/24/16	4	molt	evening	88	585	74	14	13	YES	2.168532518	93.45138693	25	20.6	29	-4	-13.79310345	.	0.92
JP	55	F	10/24/16	4	molt	morning	1605	279	50	102	38	NO	2.168532518	93.45138693	25	20.6	29	-4	-13.79310345	.	0.92
MA	55	F	10/24/16	4	molt	morning	1329	294	37	36	21	NO	2.168532518	93.45138693	25	20.6	29	-4	-13.79310345	.	0.92
JP	56	M	10/1/16	0	molt	evening	875	892	111	52	15	NO	0.129080686	28.25310152	25	21.2	28.5	-3.5	-12.28070175	1.528	1.528
MA	56	M	10/1/16	0	molt	evening	692	1329	83	13	11	NO	0.129080686	28.25310152	25	21.2	28.5	-3.5	-12.28070175	1.528	1.528
JP	56	M	10/1/16	0	molt	morning	2435	514	11	0	9	NO	0.129080686	28.25310152	25	21.2	28.5	-3.5	-12.28070175	1.528	1.528
MA	56	M	10/1/16	0	molt	morning	1626	477	4	0	0	NO	0.129080686	28.25310152	25	21.2	28.5	-3.5	-12.28070175	1.528	1.528
JP	56	M	10/15/16	2	molt	evening	1109	595	84	1	10	NO	26.24156681	82.27788995	25.5	21.2	28.5	-3	-10.52631579	.	1.528
MA	56	M	10/15/16	2	molt	evening	509	1086	149	108	15	NO	26.24156681	82.27788995	25.5	21.2	28.5	-3	-10.52631579	.	1.528
JP	56	M	10/15/16	2	molt	morning	3226	426	39	0	16	NO	26.24156681	82.27788995	25.5	21.2	28.5	-3	-10.52631579	.	1.528
MA	56	M	10/15/16	2	molt	morning	3034	508	27	0	8	NO	26.24156681	82.27788995	25.5	21.2	28.5	-3	-10.52631579	.	1.528
JP	56	M	10/29/16	4	molt	evening	134	770	81	20	6	NO	18.26053234	87.40708669	24	21.2	28.5	-4.5	-15.78947368	1.1036	1.528
MA	56	M	10/29/16	4	molt	evening	82	668	65	8	4	NO	18.26053234	87.40708669	24	21.2	28.5	-4.5	-15.78947368	1.1036	1.528
JP	56	M	10/29/16	4	molt	morning	1732	341	142	69	16	NO	18.26053234	87.40708669	24	21.2	28.5	-4.5	-15.78947368	1.1036	1.528
MA	56	M	10/29/16	4	molt	morning	1580	293	137	25	11	NO	18.26053234	87.40708669	24	21.2	28.5	-4.5	-15.78947368	1.1036	1.528
JP	57	F	10/1/16	0	molt	evening	1266	1078	67	46	11	NO	0.209407715	70.38525518	24	20.7	30	-6	-20	1.615	1.615
MA	57	F	10/1/16	0	molt	evening	983	1212	56	19	8	NO	0.209407715	70.38525518	24	20.7	30	-6	-20	1.615	1.615
JP	57	F	10/1/16	0	molt	morning	625	1445	89	226	43	NO	0.209407715	70.38525518	24	20.7	30	-6	-20	1.615	1.615
MA	57	F	10/1/16	0	molt	morning	423	1321	66	69	36	NO	0.209407715	70.38525518	24	20.7	30	-6	-20	1.615	1.615
JP	57	F	10/15/16	2	molt	evening	411	1260	211	326	18	NO	13.86558503	84.82220685	24.5	20.7	30	-5.5	-18.33333333	.	1.615
JP	57	F	10/15/16	2	molt	morning	2191	424	118	100	17	NO	13.86558503	84.82220685	24.5	20.7	30	-5.5	-18.33333333	.	1.615
MA	57	F	10/15/16	2	molt	morning	1824	332	103	45	14	NO	13.86558503	84.82220685	24.5	20.7	30	-5.5	-18.33333333	.	1.615
JP	57	F	10/29/16	4	molt	evening	323	887	216	87	14	NO	30.50350336	150.7729769	24	20.7	30	-6	-20	1.224	1.615
MA	57	F	10/29/16	4	molt	evening	211	882	185	70	8	NO	30.50350336	150.7729769	24	20.7	30	-6	-20	1.224	1.615
JP	57	F	10/29/16	4	molt	morning	1465	221	134	105	34	NO	30.50350336	150.7729769	24	20.7	30	-6	-20	1.224	1.615
MA	57	F	10/29/16	4	molt	morning	1224	199	124	53	31	NO	30.50350336	150.7729769	24	20.7	30	-6	-20	1.224	1.615
JP	59	M	11/12/16	0	winter	evening	967	564	154	134	50	NO	6.801533393	40.24247284	24	20.1	31	-7	-22.58064516	1.415	1.415
JP	59	M	11/12/16	0	winter	morning	522	247	122	321	64	NO	6.801533393	40.24247284	24	20.1	31	-7	-22.58064516	1.415	1.415
MA	59	M	11/12/16	0	winter	morning	331	288	87	81	57	NO	6.801533393	40.24247284	24	20.1	31	-7	-22.58064516	1.415	1.415
JP	59	M	11/26/16	2	winter	evening	447	493	187	41	13	NO	12.14111509	128.7076565	24	20.1	31	-7	-22.58064516	.	1.415
JP	59	M	11/26/16	2	winter	morning	354	252	123	334	57	NO	12.14111509	128.7076565	24	20.1	31	-7	-22.58064516	.	1.415
JP	59	M	12/10/16	4	winter	evening	641	505	173	156	39	YES	28.49382576	70.78958521	23.5	20.1	31	-7.5	-24.19354839	1.584	1.415
JP	59	M	12/10/16	4	winter	morning	759	206	104	199	48	NO	28.49382576	70.78958521	23.5	20.1	31	-7.5	-24.19354839	1.584	1.415
CL	60	M	11/18/16	0	winter	evening	1208	1220	68	39	25	NO	10.09167823	73.40665869	25.5	20.3	28	-2.5	-8.928571429	1.432	1.432
JP	60	M	11/18/16	0	winter	morning	2524	215	17	42	24	NO	10.09167823	73.40665869	25.5	20.3	28	-2.5	-8.928571429	1.432	1.432
CL	60	M	12/2/16	2	winter	evening	1412	730	125	161	51	YES	13.06105597	87.24196456	23.5	20.3	28	-4.5	-16.07142857	.	1.432
JP	60	M	12/2/16	2	winter	evening	1344	574	119	173	49	YES	13.06105597	87.24196456	23.5	20.3	28	-4.5	-16.07142857	.	1.432
JP	60	M	12/2/16	2	winter	morning	1260	266	102	229	65	NO	13.06105597	87.24196456	23.5	20.3	28	-4.5	-16.07142857	.	1.432
JP	60	M	12/16/16	4	winter	evening	971	281	89	137	40	NO	27.45101503	29.46871495	24	20.3	28	-4	-14.28571429	1.444	1.432
JP	60	M	12/16/16	4	winter	morning	1932	593	110	11	34	NO	27.45101503	29.46871495	24	20.3	28	-4	-14.28571429	1.444	1.432
JP	62	M	12/22/16	0	winter	evening	492	650	20	2	14	NO	0.01	98.16380834	27	19.7	31	-4	-12.90322581	1.76	1.76
JP	62	M	12/22/16	0	winter	morning	1317	768	17	147	13	NO	0.01	98.16380834	27	19.7	31	-4	-12.90322581	1.76	1.76
JP	62	M	1/5/17	2	winter	evening	934	906	69	37	7	NO	29.86306394	111.8871591	24	19.7	31	-7	-22.58064516	.	1.76
JP	62	M	1/5/17	2	winter	morning	2007	305	11	0	7	NO	29.86306394	111.8871591	24	19.7	31	-7	-22.58064516	.	1.76
CL	62	M	1/20/17	4	winter	evening	432	1018	87	27	8	NO	2.633976122	50.94635316	23	19.7	31	-8	-25.80645161	1.81	1.76
CL	62	M	1/20/17	4	winter	morning	1380	492	74	68	15	NO	2.633976122	50.94635316	23	19.7	31	-8	-25.80645161	1.81	1.76
JP	63	F	12/22/16	0	winter	evening	873	963	31	17	27	NO	2.248384362	95.80613408	24.5	20.2	29.5	-5	-16.94915254	1.41	1.41
JP	63	F	12/22/16	0	winter	morning	921	398	49	80	30	NO	2.248384362	95.80613408	24.5	20.2	29.5	-5	-16.94915254	1.41	1.41
JP	63	F	1/5/17	2	winter	evening	438	542	98	67	23	NO	23.58535161	154.014797	25	20.2	29.5	-4.5	-15.25423729	.	1.41
JP	63	F	1/5/17	2	winter	morning	1164	495	135	63	33	NO	23.58535161	154.014797	25	20.2	29.5	-4.5	-15.25423729	.	1.41
CL	63	F	1/20/17	4	winter	evening	292	421	88	216	17	YES	54.45569183	61.35661448	24.5	20.2	29.5	-5	-16.94915254	1.506	1.41
CL	63	F	1/20/17	4	winter	morning	395	275	110	160	29	NO	54.45569183	61.35661448	24.5	20.2	29.5	-5	-16.94915254	1.506	1.41
JP	64	F	5/6/17	0	breeding	evening	341	402	15	7	10	NO	5.621660686	183.6259964	25.5	20	28	-2.5	-8.928571429	1.464	1.464
JP	64	F	5/6/17	0	breeding	morning	583	531	8	123	29	NO	5.621660686	183.6259964	25.5	20	28	-2.5	-8.928571429	1.464	1.464
JP	64	F	5/19/17	2	breeding	evening	474	643	73	55	17	NO	0.569631692	302.8854207	26.5	20	28	-1.5	-5.357142857	.	1.464
JP	64	F	5/19/17	2	breeding	morning	782	550	51	54	40	NO	0.569631692	302.8854207	26.5	20	28	-1.5	-5.357142857	.	1.464
JP	64	F	5/31/17	4	breeding	evening	641	387	77	34	10	NO	1.751360549	133.3253075	25.5	20	28	-2.5	-8.928571429	1.269	1.464
JP	64	F	6/1/17	4	breeding	morning	801	200	20	89	49	NO	1.751360549	133.3253075	25.5	20	28	-2.5	-8.928571429	1.269	1.464
JP	67	F	5/9/17	0	breeding	evening	335	572	47	17	14	NO	58.33892293	139.1975263	24	20.6	26	-2	-7.692307692	1.322	1.322
JP	67	F	5/9/17	0	breeding	morning	233	335	30	32	23	NO	58.33892293	139.1975263	24	20.6	26	-2	-7.692307692	1.322	1.322
JP	68	M	5/9/17	0	breeding	evening	1273	416	26	3	19	NO	20.22874979	196.7585012	22.5	18.9	26	-3.5	-13.46153846	1.857	1.857
JP	68	M	5/9/17	0	breeding	morning	1128	149	101	97	78	NO	20.22874979	196.7585012	22.5	18.9	26	-3.5	-13.46153846	1.857	1.857
JP	68	M	6/7/17	4	breeding	evening	295	697	187	96	47	YES	24.74062105	77.08007764	23	18.9	26	-3	-11.53846154	1.563	1.857
JP	68	M	6/7/17	4	breeding	morning	2726	322	164	114	33	NO	24.74062105	77.08007764	23	18.9	26	-3	-11.53846154	1.563	1.857
CL	68	M	5/22/17	2	breeding	morning							12.99330998	193.8654459	24	18.9	26	-2	-7.692307692		1.857
JP	70	M	5/19/17	0	breeding	evening	194	203	24	19	9	NO	7.820800509	91.36309336	24.5	20.2	26.5	-2	-7.547169811	2.198	2.198
JP	70	M	5/19/17	0	breeding	morning	203	731	19	103	26	NO	7.820800509	91.36309336	24.5	20.2	26.5	-2	-7.547169811	2.198	2.198
JP	70	M	6/2/17	2	breeding	evening	518	413	85	122	11	NO	8.301647666	167.2318248	25	20.2	26.5	-1.5	-5.660377358	.	2.198
JP	70	M	6/2/17	2	breeding	morning	673	482	86	118	20	NO	8.301647666	167.2318248	25	20.2	26.5	-1.5	-5.660377358	.	2.198
JP	70	M	6/16/17	4	breeding	evening	844	459	108	44	9	NO	2.347930732	156.2728855	23.5	20.2	26.5	-3	-11.32075472	2.353	2.198
JP	70	M	6/17/17	4	breeding	morning	830	331	86	100	24	NO	2.347930732	156.2728855	23.5	20.2	26.5	-3	-11.32075472	2.353	2.198
